# Supplementary material for: New Bioelectrical Impedance-Based Equations to Estimate Resting Metabolic Rate in Young Athletes
Source: Methods Protoc. 2025 May 19;8(3):53. doi: 10.3390/mps8030053 (PMC12101231; doi:10.3390/mps8030053)
Supplement: Supplementary file 1 [file mps-08-00053-s001.zip]

Archive with 1 entries (1 files):
- mps-3515953-supplementary.pdf
